# Supplementary material for: Scan-Rate-Dependent Ion Current Rectification in Bipolar Interfacial Nanopores
Source: Micromachines (Basel). 2024 Sep 23;15(9):1176. doi: 10.3390/mi15091176 (PMC11433788; doi:10.3390/mi15091176)
Supplement: Supplementary file 1 [file micromachines-15-01176-s001.zip]

Archive with 1 entries (1 files):
- micromachines-3210572-supplementary.pdf
